# Supplementary material for: Exosome-Derived From Sepsis Patients' Blood Promoted Pyroptosis of Cardiomyocytes by Regulating miR-885-5p/HMBOX1
Source: Front Cardiovasc Med. 2022 Mar 8;9:774193. doi: 10.3389/fcvm.2022.774193 (PMC8957255; doi:10.3389/fcvm.2022.774193)
Supplement: Supplementary file 1 [file Data_Sheet_1.ZIP]

Archive with 27 entries (22 files):
- Source data-Fig.1/
- Source data-Fig.1/Fig.1A/
- Source data-Fig.1/Fig.1A/Gating strategies.docx
- Source data-Fig.1/Fig.1A/Vehicle-1.bmp
- Source data-Fig.1/Fig.1A/control-exo.bmp
- Source data-Fig.1/Fig.1A/fcs files/
- Source data-Fig.1/Fig.1A/fcs files/Backup/
- Source data-Fig.1/Fig.1A/fcs files/Control-exo-1.fcs
- Source data-Fig.1/Fig.1A/fcs files/Control-exo-2.fcs
- Source data-Fig.1/Fig.1A/fcs files/Control-exo-3.fcs
- Source data-Fig.1/Fig.1A/fcs files/ExpSummaryForAPI.xml
- Source data-Fig.1/Fig.1A/fcs files/Sepsis-exo-1.fcs
- Source data-Fig.1/Fig.1A/fcs files/Sepsis-exo-2.fcs
- Source data-Fig.1/Fig.1A/fcs files/Sepsis-exo-3.fcs
- Source data-Fig.1/Fig.1A/fcs files/Tube1.fcs
- Source data-Fig.1/Fig.1A/fcs files/Tube2.fcs
- Source data-Fig.1/Fig.1A/fcs files/Tube3.fcs
- Source data-Fig.1/Fig.1A/fcs files/Vehicle-1.fcs
- Source data-Fig.1/Fig.1A/fcs files/Vehicle-2.fcs
- Source data-Fig.1/Fig.1A/fcs files/Vehicle-3.fcs
- Source data-Fig.1/Fig.1A/spssis-exo.bmp
- Source data-Fig.1/Fig.1A/summarized results.xlsx
- Source data-Fig.1/Fig.1B.xlsx
- Source data-Fig.1/Fig.1C.xlsx
- Source data-Fig.1/Fig.1D/
- Source data-Fig.1/Fig.1D/GAPDH.tif
- Source data-Fig.1/Fig.1D/HMBOX1.tif
