# Supplementary material for: Exosome-Derived From Sepsis Patients' Blood Promoted Pyroptosis of Cardiomyocytes by Regulating miR-885-5p/HMBOX1
Source: Front Cardiovasc Med. 2022 Mar 8;9:774193. doi: 10.3389/fcvm.2022.774193 (PMC8957255; doi:10.3389/fcvm.2022.774193)
Supplement: Supplementary file 1 [file Data_Sheet_1.ZIP › Source data-Fig.1/Fig.1A/fcs files/ExpSummaryForAPI.xml]

<?xml version="1.0"?>
<Experiment xmlns:xsd="http://www.w3.org/2001/XMLSchema" xmlns:xsi="http://www.w3.org/2001/XMLSchema-instance">
  <Plates />
  <Populations>
    <Population Name="Q1-UR" />
    <Population Name="Q1-UL" />
    <Population Name="Q1-LL" />
    <Population Name="Q1-LR" />
    <Population Name="P1" />
  </Populations>
  <StatisticsSettings>
    <TubeHeaderItems>
      <TubeHeaderItem>EventsCount</TubeHeaderItem>
      <TubeHeaderItem>RecordTime</TubeHeaderItem>
      <TubeHeaderItem>Volume</TubeHeaderItem>
      <TubeHeaderItem>AbortRate</TubeHeaderItem>
    </TubeHeaderItems>
    <PopulationStatisticsItems>
      <PopulationStatisticsItem>Count</PopulationStatisticsItem>
      <PopulationStatisticsItem>PercentOfParent</PopulationStatisticsItem>
      <PopulationStatisticsItem>PercentOfAll</PopulationStatisticsItem>
      <PopulationStatisticsItem>Concentration</PopulationStatisticsItem>
    </PopulationStatisticsItems>
    <SignalStatisticsSettings>
      <SignalStatisticsSetting Id="0">
        <SignalStatisticsSettingInfos />
      </SignalStatisticsSetting>
    </SignalStatisticsSettings>
  </StatisticsSettings>
</Experiment>
