# Supplementary material for: Exosome-Derived From Sepsis Patients' Blood Promoted Pyroptosis of Cardiomyocytes by Regulating miR-885-5p/HMBOX1
Source: Front Cardiovasc Med. 2022 Mar 8;9:774193. doi: 10.3389/fcvm.2022.774193 (PMC8957255; doi:10.3389/fcvm.2022.774193)
Supplement: Supplementary file 1 [file Data_Sheet_1.ZIP › Source data-Fig.1/Fig.1A/summarized results.xlsx]

## Sheet: 实验9
	PI-Caspase1-	PI-Caspase1+	PI+Caspase1+	PI+Caspase1-
Vehicle	89.65	2.73	5.79	1.83
	89.92	2.58	5.39	2.11
	90.22	2.25	5.69	1.84
average	89.93	2.52	5.62333	1.92667
stdev	0.285132	0.245561	0.208167	0.15885
sepsis-exo	78.99	3.79	15.52	1.7
	76.11	4.2	17.09	2.6
	74.88	4.39	18.18	2.55
average	76.66	4.12667	16.93	2.28333
stdev	2.10948	0.306649	1.3372	0.5058
control-exo	91.63	2.54	3.81	2.02
	92.23	2.25	3.51	2.01
	91.88	2.39	3.73	1.99
average	91.9133	2.39333	3.68333	2.00667
stdev	0.301386	0.145029	0.155349	0.0152753
