# Supplementary material for: Exosome-Derived From Sepsis Patients' Blood Promoted Pyroptosis of Cardiomyocytes by Regulating miR-885-5p/HMBOX1
Source: Front Cardiovasc Med. 2022 Mar 8;9:774193. doi: 10.3389/fcvm.2022.774193 (PMC8957255; doi:10.3389/fcvm.2022.774193)
Supplement: Supplementary file 1 [file Data_Sheet_1.ZIP › Source data-Fig.1/Fig.1C.xlsx]

## Sheet: Sheet1
Well	Sample Name	Ct	mRNA		Well	Sample Name	Ct
Vehicle	HMBOX1	24.66	0.0301855		Vehicle	GAPDH	19.61
Vehicle	HMBOX1	24.41	0.0308198		Vehicle	GAPDH	19.39
Vehicle	HMBOX1	24.7	0.0279695		Vehicle	GAPDH	19.54
sepsis-exo	HMBOX1	25.81	0.0106722		sepsis-exo	GAPDH	19.26
sepsis-exo	HMBOX1	25.68	0.0109722		sepsis-exo	GAPDH	19.17
sepsis-exo	HMBOX1	25.95	0.0103087		sepsis-exo	GAPDH	19.35
control-exo	HMBOX1	24.16	0.036906		control-exo	GAPDH	19.4
control-exo	HMBOX1	24.31	0.0303955		control-exo	GAPDH	19.27
control-exo	HMBOX1	24.22	0.0384733		control-exo	GAPDH	19.52
