# Supplementary material for: Exosome-Derived From Sepsis Patients' Blood Promoted Pyroptosis of Cardiomyocytes by Regulating miR-885-5p/HMBOX1
Source: Front Cardiovasc Med. 2022 Mar 8;9:774193. doi: 10.3389/fcvm.2022.774193 (PMC8957255; doi:10.3389/fcvm.2022.774193)
Supplement: Supplementary file 2 [file Data_Sheet_2.ZIP]

Archive with 35 entries (30 files):
- Source data-Fig.2/
- Source data-Fig.2/Fig.2A/
- Source data-Fig.2/Fig.2A/0h.bmp
- Source data-Fig.2/Fig.2A/12h.bmp
- Source data-Fig.2/Fig.2A/24h.bmp
- Source data-Fig.2/Fig.2A/48h.bmp
- Source data-Fig.2/Fig.2A/Gating strategies.docx
- Source data-Fig.2/Fig.2A/fcs files/
- Source data-Fig.2/Fig.2A/fcs files/Backup/
- Source data-Fig.2/Fig.2A/fcs files/ExpSummaryForAPI.xml
- Source data-Fig.2/Fig.2A/fcs files/Tube1.fcs
- Source data-Fig.2/Fig.2A/fcs files/Tube2.fcs
- Source data-Fig.2/Fig.2A/fcs files/Tube3.fcs
- Source data-Fig.2/Fig.2A/fcs files/exo+0h-1.fcs
- Source data-Fig.2/Fig.2A/fcs files/exo+0h-2.fcs
- Source data-Fig.2/Fig.2A/fcs files/exo+0h-3.fcs
- Source data-Fig.2/Fig.2A/fcs files/exo+12h-1.fcs
- Source data-Fig.2/Fig.2A/fcs files/exo+12h-2.fcs
- Source data-Fig.2/Fig.2A/fcs files/exo+12h-3.fcs
- Source data-Fig.2/Fig.2A/fcs files/exo+24h-1.fcs
- Source data-Fig.2/Fig.2A/fcs files/exo+24h-2.fcs
- Source data-Fig.2/Fig.2A/fcs files/exo+24h-3.fcs
- Source data-Fig.2/Fig.2A/fcs files/exo+48h-1.fcs
- Source data-Fig.2/Fig.2A/fcs files/exo+48h-2.fcs
- Source data-Fig.2/Fig.2A/fcs files/exo+48h-3.fcs
- Source data-Fig.2/Fig.2A/summarized results.xlsx
- Source data-Fig.2/Fig.2B.xlsx
- Source data-Fig.2/Fig.2C.xlsx
- Source data-Fig.2/Fig.2D/
- Source data-Fig.2/Fig.2D/GAPDH.tif
- Source data-Fig.2/Fig.2D/GSDMD-N.tif
- Source data-Fig.2/Fig.2D/HMBOX1.tif
- Source data-Fig.2/Fig.2D/NLRP3.tif
- Source data-Fig.2/Fig.2D/Pro-Caspase-1.tif
- Source data-Fig.2/Fig.2D/active Caspase-1.tif
