# Supplementary material for: Exosome-Derived From Sepsis Patients' Blood Promoted Pyroptosis of Cardiomyocytes by Regulating miR-885-5p/HMBOX1
Source: Front Cardiovasc Med. 2022 Mar 8;9:774193. doi: 10.3389/fcvm.2022.774193 (PMC8957255; doi:10.3389/fcvm.2022.774193)
Supplement: Supplementary file 2 [file Data_Sheet_2.ZIP › Source data-Fig.2/Fig.2A/summarized results.xlsx]

## Sheet: 实验9
	PI-Caspase1-	PI-Caspase1+	PI+Caspase1+	PI+Caspase1-
exo+0h	91.52	2.09	5.05	1.34
	91.28	1.98	5.22	1.51
	91.17	2.43	4.72	1.68
average	91.3233	2.16667	4.99667	1.51
stdev	0.178979	0.234592	0.254231	0.17
exo+12h	83.55	6.08	8.79	1.58
	82.83	6.06	9.3	1.81
	83.59	5.64	8.89	1.88
average	83.3233	5.92667	8.99333	1.75667
stdev	0.427707	0.248462	0.270247	0.15695
exo+24h	79.07	8.41	11.36	1.16
	77.54	6.75	14.45	1.26
	78.02	7.3	13.27	1.42
average	78.21	7.48667	13.0267	1.28
stdev	0.782496	0.845596	1.55931	0.131149
exo+48h	59.94	9.76	28.71	1.59
	60.43	10.02	28.16	1.39
	58.78	10.25	29.56	1.42
average	59.7167	10.01	28.81	1.46667
stdev	0.847368	0.245153	0.705337	0.107858
