# Supplementary material for: Exosome-Derived From Sepsis Patients' Blood Promoted Pyroptosis of Cardiomyocytes by Regulating miR-885-5p/HMBOX1
Source: Front Cardiovasc Med. 2022 Mar 8;9:774193. doi: 10.3389/fcvm.2022.774193 (PMC8957255; doi:10.3389/fcvm.2022.774193)
Supplement: Supplementary file 2 [file Data_Sheet_2.ZIP › Source data-Fig.2/Fig.2C.xlsx]

## Sheet: Sheet1
	Well	Sample Name	Ct	miRNA			Well	Sample Name	Ct
exo 50μg/ml	0H	miR-885-5p	26.92	0.00564035		exo 50μg/ml	0H	U6	19.45
	0H	miR-885-5p	26.71	0.0065695			0H	U6	19.46
	0H	miR-885-5p	26.69	0.00583925			0H	U6	19.27
	12H	miR-885-5p	25.56	0.0155171			12H	U6	19.55
	12H	miR-885-5p	25.75	0.014082			12H	U6	19.6
	12H	miR-885-5p	25.52	0.0135084			12H	U6	19.31
	24H	miR-885-5p	24.85	0.0214928			24H	U6	19.31
	24H	miR-885-5p	25.1	0.020193			24H	U6	19.47
	24H	miR-885-5p	25.08	0.0211969			24H	U6	19.52
	48H	miR-885-5p	24.85	0.0255594			48H	U6	19.56
	48H	miR-885-5p	24.9	0.0253829			48H	U6	19.6
	48H	miR-885-5p	24.62	0.0273939			48H	U6	19.43
	Well	Sample Name	Ct	mRNA			Well	Sample Name	Ct
exo 50μg/ml	0H	HMBOX1	24.84	0.0287559		exo 50μg/ml	0H	GAPDH	19.72
	0H	HMBOX1	24.52	0.0295643			0H	GAPDH	19.44
	0H	HMBOX1	24.46	0.032352			0H	GAPDH	19.51
	12H	HMBOX1	24.51	0.023357			12H	GAPDH	19.09
	12H	HMBOX1	24.5	0.0248605			12H	GAPDH	19.17
	12H	HMBOX1	24.63	0.0252076			12H	GAPDH	19.32
	24H	HMBOX1	25.72	0.0125167			24H	GAPDH	19.4
	24H	HMBOX1	25.92	0.0129581			24H	GAPDH	19.65
	24H	HMBOX1	25.65	0.0129581			24H	GAPDH	19.38
	48H	HMBOX1	26.84	0.00666121			48H	GAPDH	19.61
	48H	HMBOX1	26.69	0.0066152			48H	GAPDH	19.45
	48H	HMBOX1	26.91	0.00612956			48H	GAPDH	19.56
