# Supplementary material for: Exosome-Derived From Sepsis Patients' Blood Promoted Pyroptosis of Cardiomyocytes by Regulating miR-885-5p/HMBOX1
Source: Front Cardiovasc Med. 2022 Mar 8;9:774193. doi: 10.3389/fcvm.2022.774193 (PMC8957255; doi:10.3389/fcvm.2022.774193)
Supplement: Supplementary file 3 [file Data_Sheet_3.ZIP]

Archive with 6 entries (4 files):
- Source data-Fig.3/Fig.3A.xlsx
- Source data-Fig.3/Fig.3B/
- Source data-Fig.3/Fig.3B/GAPDH.tif
- Source data-Fig.3/Fig.3B/HMBOX1.tif
- Source data-Fig.3/Fig.3D.xls
- Source data-Fig.3/
