# Supplementary material for: Exosome-Derived From Sepsis Patients' Blood Promoted Pyroptosis of Cardiomyocytes by Regulating miR-885-5p/HMBOX1
Source: Front Cardiovasc Med. 2022 Mar 8;9:774193. doi: 10.3389/fcvm.2022.774193 (PMC8957255; doi:10.3389/fcvm.2022.774193)
Supplement: Supplementary file 3 [file Data_Sheet_3.ZIP › Source data-Fig.3/Fig.3A.xlsx]

## Sheet: Sheet1
Well	Sample Name	Ct	miRNA		Well	Sample Name	Ct
NC	miR-885-5p	27.58	0.00491021		NC	U6	19.91
NC	miR-885-5p	27.28	0.00519018		NC	U6	19.69
NC	miR-885-5p	27.31	0.00497875		NC	U6	19.66
inhibitor	miR-885-5p	30.06	0.000564789		inhibitor	U6	19.27
inhibitor	miR-885-5p	30.2	0.000560888		inhibitor	U6	19.4
inhibitor	miR-885-5p	30.34	0.000434005		inhibitor	U6	19.17
mimic	miR-885-5p	23.07	0.0679209		mimic	U6	19.19
mimic	miR-885-5p	23.23	0.0712977		mimic	U6	19.42
mimic	miR-885-5p	23.11	0.073812		mimic	U6	19.35
Well	Sample Name	Ct	mRNA		Well	Sample Name	Ct
NC	HMBOX1	24.48	0.0289559		NC	GAPDH	19.37
NC	HMBOX1	24.52	0.0310341		NC	GAPDH	19.51
NC	HMBOX1	24.44	0.0295643		NC	GAPDH	19.36
inhibitor	HMBOX1	22.14	0.119908		inhibitor	GAPDH	19.08
inhibitor	HMBOX1	22.22	0.11744		inhibitor	GAPDH	19.13
inhibitor	HMBOX1	22.31	0.119908		inhibitor	GAPDH	19.25
mimic	HMBOX1	26.73	0.00625836		mimic	GAPDH	19.41
mimic	HMBOX1	26.8	0.00592077		mimic	GAPDH	19.4
mimic	HMBOX1	26.65	0.00728932		mimic	GAPDH	19.55
