# Supplementary material for: Exosome-Derived From Sepsis Patients' Blood Promoted Pyroptosis of Cardiomyocytes by Regulating miR-885-5p/HMBOX1
Source: Front Cardiovasc Med. 2022 Mar 8;9:774193. doi: 10.3389/fcvm.2022.774193 (PMC8957255; doi:10.3389/fcvm.2022.774193)
Supplement: Supplementary file 3 [file Data_Sheet_3.ZIP › Source data-Fig.3/Fig.3D.xls]

## Sheet: Sheet1
WT+NC	pGL3-Promoter-wtHMBOX1
fireflyluciferase	360854	341916	338779
renilla luciferase	12898	13426	13513
Ratio	27.9775	25.4667	25.0706
WT+inhibitor	pGL3-Promoter-wtHMBOX1
fireflyluciferase	3538420	3491544	3864908
renilla luciferase	12784	13735	13447
Ratio	276.785	254.208	287.418
WT+mimic	pGL3-Promoter-wtHMBOX1
fireflyluciferase	34085	38877	36173
renilla luciferase	13406	13062	12622
Ratio	2.54252	2.97634	2.86587
MUT+NC	pGL3-Promoter-mutHMBOX1
fireflyluciferase	338184	368895	386412
renilla luciferase	12430	13844	12768
Ratio	27.2071	26.6466	30.2641
MUT+inhibitor	pGL3-Promoter-mutHMBOX1
fireflyluciferase	377208	374556	338766
renilla luciferase	13162	12147	13484
Ratio	28.6589	30.8353	25.1236
MUT+mimic	pGL3-Promoter-mutHMBOX1
fireflyluciferase	384200	362319	374795
renilla luciferase	13016	13090	13331
Ratio	29.5175	27.6791	28.1145
