# Supplementary material for: Exosome-Derived From Sepsis Patients' Blood Promoted Pyroptosis of Cardiomyocytes by Regulating miR-885-5p/HMBOX1
Source: Front Cardiovasc Med. 2022 Mar 8;9:774193. doi: 10.3389/fcvm.2022.774193 (PMC8957255; doi:10.3389/fcvm.2022.774193)
Supplement: Supplementary file 4 [file Data_Sheet_4.ZIP]

Archive with 43 entries (37 files):
- Source data-Fig.4/
- Source data-Fig.4/Fig.4A/
- Source data-Fig.4/Fig.4A/Gating strategies.docx
- Source data-Fig.4/Fig.4A/Vehicle.bmp
- Source data-Fig.4/Fig.4A/exo+Vector.bmp
- Source data-Fig.4/Fig.4A/exo+oeHMBOX1.bmp
- Source data-Fig.4/Fig.4A/fcs files/
- Source data-Fig.4/Fig.4A/fcs files/Backup/
- Source data-Fig.4/Fig.4A/fcs files/ExpSummaryForAPI.xml
- Source data-Fig.4/Fig.4A/fcs files/Tube1.fcs
- Source data-Fig.4/Fig.4A/fcs files/Tube2.fcs
- Source data-Fig.4/Fig.4A/fcs files/Tube3.fcs
- Source data-Fig.4/Fig.4A/fcs files/Vehicle-1.fcs
- Source data-Fig.4/Fig.4A/fcs files/Vehicle-2.fcs
- Source data-Fig.4/Fig.4A/fcs files/Vehicle-3.fcs
- Source data-Fig.4/Fig.4A/fcs files/exo+Vector-1.fcs
- Source data-Fig.4/Fig.4A/fcs files/exo+Vector-2.fcs
- Source data-Fig.4/Fig.4A/fcs files/exo+Vector-3.fcs
- Source data-Fig.4/Fig.4A/fcs files/exo+oeHMBOX1-1.fcs
- Source data-Fig.4/Fig.4A/fcs files/exo+oeHMBOX1-2.fcs
- Source data-Fig.4/Fig.4A/fcs files/exo+oeHMBOX1-3.fcs
- Source data-Fig.4/Fig.4A/fcs files/mimic+Vector-1.fcs
- Source data-Fig.4/Fig.4A/fcs files/mimic+Vector-2.fcs
- Source data-Fig.4/Fig.4A/fcs files/mimic+Vector-3.fcs
- Source data-Fig.4/Fig.4A/fcs files/mimic+oeHMBOX1-1.fcs
- Source data-Fig.4/Fig.4A/fcs files/mimic+oeHMBOX1-2.fcs
- Source data-Fig.4/Fig.4A/fcs files/mimic+oeHMBOX1-3.fcs
- Source data-Fig.4/Fig.4A/mimic+Vector.bmp
- Source data-Fig.4/Fig.4A/mimic+oeHMBOX1.bmp
- Source data-Fig.4/Fig.4A/summarized results.xlsx
- Source data-Fig.4/Fig.4B.xlsx
- Source data-Fig.4/Fig.4C/
- Source data-Fig.4/Fig.4C/GADPH.tif
- Source data-Fig.4/Fig.4C/H3.tif
- Source data-Fig.4/Fig.4C/HMBOX1.tif
- Source data-Fig.4/Fig.4C/NF-a╩B(cyto).tif
- Source data-Fig.4/Fig.4C/NF-a╩B(nuclear).tif
- Source data-Fig.4/Fig.4D/
- Source data-Fig.4/Fig.4D/GAPDH.tif
- Source data-Fig.4/Fig.4D/GSDMD-N.tif
- Source data-Fig.4/Fig.4D/NLRP3.tif
- Source data-Fig.4/Fig.4D/Pro-Caspase-1.tif
- Source data-Fig.4/Fig.4D/active Caspase-1.tif
