# Supplementary material for: Exosome-Derived From Sepsis Patients' Blood Promoted Pyroptosis of Cardiomyocytes by Regulating miR-885-5p/HMBOX1
Source: Front Cardiovasc Med. 2022 Mar 8;9:774193. doi: 10.3389/fcvm.2022.774193 (PMC8957255; doi:10.3389/fcvm.2022.774193)
Supplement: Supplementary file 4 [file Data_Sheet_4.ZIP › Source data-Fig.4/Fig.4A/summarized results.xlsx]

## Sheet: 实验9
	PI-Caspase1-	PI-Caspase1+	PI+Caspase1+	PI+Caspase1-
Vehicle	93.47	1.35	3.66	1.51
	94.37	1.22	3.02	1.38
	94.71	1.07	2.71	1.5
average	94.1833	1.21333	3.13	1.46333
stdev	0.640729	0.140119	0.484458	0.0723418
exo+Vector	77.46	5.88	14.74	1.92
	76.4	6.63	14.76	2.21
	75.49	7.31	15.18	2.02
average	76.45	6.60667	14.8933	2.05
stdev	0.985951	0.715285	0.248462	0.147309
exo+oeHMBOX1	92.74	1.2	4.34	1.72
	92.51	1.43	4.41	1.65
	92.36	1.1	4.59	1.94
average	92.5367	1.24333	4.44667	1.77
stdev	0.191398	0.169214	0.12897	0.151327
mimic+Vector	79.87	5.79	12.41	1.93
	77.19	6.78	13.94	2.09
	78.81	6.26	13.12	1.8
average	78.6233	6.27667	13.1567	1.94
stdev	1.34972	0.49521	0.765659	0.145258
mimic+oeHMBOX1	92.65	1.27	4.55	1.53
	93.55	1.2	3.6	1.64
	93.29	1.22	3.9	1.59
average	93.1633	1.23	4.01667	1.58667
stdev	0.463177	0.0360555	0.485627	0.0550757
