# Supplementary material for: Exosome-Derived From Sepsis Patients' Blood Promoted Pyroptosis of Cardiomyocytes by Regulating miR-885-5p/HMBOX1
Source: Front Cardiovasc Med. 2022 Mar 8;9:774193. doi: 10.3389/fcvm.2022.774193 (PMC8957255; doi:10.3389/fcvm.2022.774193)
Supplement: Supplementary file 5 [file Data_Sheet_5.ZIP]

Archive with 35 entries (29 files):
- Source data-Fig.5/
- Source data-Fig.5/Fig.5A/
- Source data-Fig.5/Fig.5A/Gating strategies.docx
- Source data-Fig.5/Fig.5A/fcs files/
- Source data-Fig.5/Fig.5A/fcs files/Backup/
- Source data-Fig.5/Fig.5A/fcs files/ExpSummaryForAPI.xml
- Source data-Fig.5/Fig.5A/fcs files/Tube1.fcs
- Source data-Fig.5/Fig.5A/fcs files/Tube2.fcs
- Source data-Fig.5/Fig.5A/fcs files/Tube3.fcs
- Source data-Fig.5/Fig.5A/fcs files/siHMBOX1+PDTC-1.fcs
- Source data-Fig.5/Fig.5A/fcs files/siHMBOX1+PDTC-2.fcs
- Source data-Fig.5/Fig.5A/fcs files/siHMBOX1+PDTC-3.fcs
- Source data-Fig.5/Fig.5A/fcs files/siHMBOX1+Vehicle-1.fcs
- Source data-Fig.5/Fig.5A/fcs files/siHMBOX1+Vehicle-2.fcs
- Source data-Fig.5/Fig.5A/fcs files/siHMBOX1+Vehicle-3.fcs
- Source data-Fig.5/Fig.5A/fcs files/siNC-1.fcs
- Source data-Fig.5/Fig.5A/fcs files/siNC-2.fcs
- Source data-Fig.5/Fig.5A/fcs files/siNC-3.fcs
- Source data-Fig.5/Fig.5A/siHMBOX1+PDTC.bmp
- Source data-Fig.5/Fig.5A/siHMBOX1+Vehicle.bmp
- Source data-Fig.5/Fig.5A/siNC.bmp
- Source data-Fig.5/Fig.5A/summarized results.xlsx
- Source data-Fig.5/Fig.5B.xlsx
- Source data-Fig.5/Fig.5C/
- Source data-Fig.5/Fig.5C/GAPDH1.tif
- Source data-Fig.5/Fig.5C/H3.tif
- Source data-Fig.5/Fig.5C/HMBOX1.tif
- Source data-Fig.5/Fig.5C/NF-a╩B(cyto).tif
- Source data-Fig.5/Fig.5C/NF-a╩B(nuclear).tif
- Source data-Fig.5/Fig.5D/
- Source data-Fig.5/Fig.5D/GAPDH.tif
- Source data-Fig.5/Fig.5D/GSDMD-N.tif
- Source data-Fig.5/Fig.5D/NLRP3.tif
- Source data-Fig.5/Fig.5D/Pro-Caspase-1.tif
- Source data-Fig.5/Fig.5D/active Caspase-1.tif
