# Supplementary material for: Exosome-Derived From Sepsis Patients' Blood Promoted Pyroptosis of Cardiomyocytes by Regulating miR-885-5p/HMBOX1
Source: Front Cardiovasc Med. 2022 Mar 8;9:774193. doi: 10.3389/fcvm.2022.774193 (PMC8957255; doi:10.3389/fcvm.2022.774193)
Supplement: Supplementary file 5 [file Data_Sheet_5.ZIP › Source data-Fig.5/Fig.5A/summarized results.xlsx]

## Sheet: 实验9
	PI-Caspase1-	PI-Caspase1+	PI+Caspase1+	PI+Caspase1-
siNC	94.24	1.07	3.22	1.47
	94.22	1.48	3.15	1.14
	93.94	1.54	3.08	1.43
average	94.1333	1.36333	3.15	1.34667
stdev	0.16773	0.255799	0.07	0.180093
siHMBOX1+Vehicle	75.97	4.27	17.2	2.55
	77.56	4.62	15.37	2.46
	77.8	4.62	15.06	2.52
average	77.11	4.50333	15.8767	2.51
stdev	0.994535	0.202073	1.15647	0.0458258
siHMBOX1+PDTC	94.29	1.33	3.03	1.34
	94.05	1.14	3.41	1.39
	93.77	1.32	3.41	1.49
average	94.0367	1.26333	3.28333	1.40667
stdev	0.260256	0.106927	0.219393	0.0763763
