# Supplementary material for: Exosome-Derived From Sepsis Patients' Blood Promoted Pyroptosis of Cardiomyocytes by Regulating miR-885-5p/HMBOX1
Source: Front Cardiovasc Med. 2022 Mar 8;9:774193. doi: 10.3389/fcvm.2022.774193 (PMC8957255; doi:10.3389/fcvm.2022.774193)
Supplement: Supplementary file 6 [file Data_Sheet_6.ZIP]

Archive with 3 entries (2 files):
- Source data-Supp Fig.1A/control-exo.jpg
- Source data-Supp Fig.1A/sepsis-exo.jpg
- Source data-Supp Fig.1A/
