# Supplementary material for: Exosome-Derived From Sepsis Patients' Blood Promoted Pyroptosis of Cardiomyocytes by Regulating miR-885-5p/HMBOX1
Source: Front Cardiovasc Med. 2022 Mar 8;9:774193. doi: 10.3389/fcvm.2022.774193 (PMC8957255; doi:10.3389/fcvm.2022.774193)
Supplement: Supplementary file 8 [file Data_Sheet_8.ZIP]

Archive with 10 entries (9 files):
- Source data-Supp Fig.1C/
- Source data-Supp Fig.1C/control-DAPI.jpg
- Source data-Supp Fig.1C/control-PKH.jpg
- Source data-Supp Fig.1C/control-merge.jpg
- Source data-Supp Fig.1C/sepsis-DAPI.jpg
- Source data-Supp Fig.1C/sepsis-PKH.jpg
- Source data-Supp Fig.1C/sepsis-merge.jpg
- Source data-Supp Fig.1C/vehicle-DAPI.jpg
- Source data-Supp Fig.1C/vehicle-PKH.jpg
- Source data-Supp Fig.1C/vehicle-merge.jpg
