# Supplementary material for: Exosome-Derived From Sepsis Patients' Blood Promoted Pyroptosis of Cardiomyocytes by Regulating miR-885-5p/HMBOX1
Source: Front Cardiovasc Med. 2022 Mar 8;9:774193. doi: 10.3389/fcvm.2022.774193 (PMC8957255; doi:10.3389/fcvm.2022.774193)
Supplement: Supplementary file 9 [file Data_Sheet_9.ZIP]

Archive with 9 entries (6 files):
- Source data-Supp Fig.2/
- Source data-Supp Fig.2/Supp Fig.2A.xlsx
- Source data-Supp Fig.2/Supp Fig.2B/
- Source data-Supp Fig.2/Supp Fig.2B/GAPDH.tif
- Source data-Supp Fig.2/Supp Fig.2B/HMBOX1.tif
- Source data-Supp Fig.2/Supp Fig.2C.xlsx
- Source data-Supp Fig.2/Supp Fig.2D/
- Source data-Supp Fig.2/Supp Fig.2D/GAPDH.tif
- Source data-Supp Fig.2/Supp Fig.2D/HMBOX1.tif
