# Supplementary material for: Exosome-Derived From Sepsis Patients' Blood Promoted Pyroptosis of Cardiomyocytes by Regulating miR-885-5p/HMBOX1
Source: Front Cardiovasc Med. 2022 Mar 8;9:774193. doi: 10.3389/fcvm.2022.774193 (PMC8957255; doi:10.3389/fcvm.2022.774193)
Supplement: Supplementary file 9 [file Data_Sheet_9.ZIP › Source data-Supp Fig.2/Supp Fig.2C.xlsx]

## Sheet: Sheet1
Well	Sample Name	Ct	mRNA		Well	Sample Name	Ct
Control	HMBOX1	24.76	0.0268302		Control	GAPDH	19.54
Control	HMBOX1	24.83	0.0291573		Control	GAPDH	19.73
Control	HMBOX1	24.49	0.0341967		Control	GAPDH	19.62
siNC	HMBOX1	24.45	0.0330318		siNC	GAPDH	19.53
siNC	HMBOX1	24.54	0.026278		siNC	GAPDH	19.29
siNC	HMBOX1	24.38	0.0295643		siNC	GAPDH	19.3
siHMBOX1-1	HMBOX1	26.5	0.0078125		siHMBOX1-1	GAPDH	19.5
siHMBOX1-1	HMBOX1	26.68	0.00754638		siHMBOX1-1	GAPDH	19.63
siHMBOX1-1	HMBOX1	26.69	0.00843147		siHMBOX1-1	GAPDH	19.8
siHMBOX1-2	HMBOX1	26.61	0.00652412		siHMBOX1-2	GAPDH	19.35
siHMBOX1-2	HMBOX1	26.96	0.00579892		siHMBOX1-2	GAPDH	19.53
siHMBOX1-2	HMBOX1	26.75	0.0061722		siHMBOX1-2	GAPDH	19.41
siHMBOX1-3	HMBOX1	27.24	0.00487629		siHMBOX1-3	GAPDH	19.56
siHMBOX1-3	HMBOX1	27.45	0.00467765		siHMBOX1-3	GAPDH	19.71
siHMBOX1-3	HMBOX1	27.39	0.00430432		siHMBOX1-3	GAPDH	19.53
